# Supplementary material for: A New Combined Air Quality and Heat Index in Relation to Mortality in Monterrey, Mexico
Source: Int J Environ Res Public Health. 2022 Mar 11;19(6):3299. doi: 10.3390/ijerph19063299 (PMC8948654; doi:10.3390/ijerph19063299)
Supplement: Supplementary file 1 [file ijerph-19-03299-s001.zip]

Archive with 1 entries (1 files):
- ijerph-1585440-supplementary.pdf
